# Supplementary material for: Development of a Region-Specific Physiologically Based Pharmacokinetic Brain Model to Assess Hippocampus and Frontal Cortex Pharmacokinetics
Source: Pharmaceutics. 2018 Jan 17;10(1):14. doi: 10.3390/pharmaceutics10010014 (PMC5874827; doi:10.3390/pharmaceutics10010014)
Supplement: Supplementary File 1 [file pharmaceutics-10-00014-s001.zip]

Archive with 2 entries (2 files):
- pharmaceutics-263994-supplementary.pdf
- pharmaceutics-263994-SI-2-final check.xml
