# Supplementary material for: Development of a Region-Specific Physiologically Based Pharmacokinetic Brain Model to Assess Hippocampus and Frontal Cortex Pharmacokinetics
Source: Pharmaceutics. 2018 Jan 17;10(1):14. doi: 10.3390/pharmaceutics10010014 (PMC5874827; doi:10.3390/pharmaceutics10010014)
Supplement: Supplementary File 1 [file pharmaceutics-10-00014-s001.zip › pharmaceutics-263994-SI-2-final check.xml]

<?xml version="1.0" encoding="UTF-8"?>
<sbml xmlns="http://www.sbml.org/sbml/level2/version4" level="2" version="4">
  <annotation>
    <SimBiology xmlns="http://www.mathworks.com">
      <Version Major="5" Minor="4" Point="0"/>
    </SimBiology>
  </annotation>
  <model id="mw4cfd4d48_ccef_42e5_bd58_c4b04773cc87" name="Human Brain PBPK model">
    <listOfUnitDefinitions>
      <unitDefinition id="MWBUILTINUNIT_liter" name="liter">
        <listOfUnits>
          <unit kind="metre" exponent="3"/>
          <unit kind="dimensionless" multiplier="0.001"/>
        </listOfUnits>
      </unitDefinition>
      <unitDefinition id="MWBUILTINPREFIX_milli_MWBUILTINUNIT_gram" name="milligram">
        <listOfUnits>
          <unit kind="gram" exponent="1" multiplier="0.001"/>
        </listOfUnits>
      </unitDefinition>
      <unitDefinition id="MWDERIVEDUNIT_liter__hour" name="liter/hour">
        <listOfUnits>
          <unit kind="metre" exponent="3"/>
          <unit kind="second" exponent="-1"/>
          <unit kind="dimensionless" multiplier="2.77777777777778e-007"/>
        </listOfUnits>
      </unitDefinition>
      <unitDefinition id="MWDERIVEDUNIT_1__hour" name="1/hour">
        <listOfUnits>
          <unit kind="second" exponent="-1"/>
          <unit kind="dimensionless" multiplier="0.000277777777777778"/>
        </listOfUnits>
      </unitDefinition>
    </listOfUnitDefinitions>
    <listOfCompartments>
      <compartment id="mwad794dae_4486_400e_85ea_ae715101294f" name="Gut" spatialDimensions="3" size="1.77" units="MWBUILTINUNIT_liter" constant="true"/>
      <compartment id="mwbfe6ebb9_82b5_423c_b9de_d91429d2d19a" name="Liver" spatialDimensions="3" size="1.807" units="MWBUILTINUNIT_liter" constant="true"/>
      <compartment id="mweffa8ea3_71fa_486c_8606_7c96235abcd4" name="Venous Blood" spatialDimensions="3" size="3.855" units="MWBUILTINUNIT_liter" constant="true"/>
      <compartment id="mwf5ccaace_9f3f_48f4_9c43_cd1711192d5f" name="Arterial Blood" spatialDimensions="3" size="1.9278" units="MWBUILTINUNIT_liter" constant="true"/>
      <compartment id="mw0c8a8433_58bf_4fbd_a4b7_fbea051057f3" name="Lung" spatialDimensions="3" size="1.252" units="MWBUILTINUNIT_liter" constant="true"/>
      <compartment id="mwb7027116_b8a2_49e4_8d21_3981d43d64e4" name="Heart" spatialDimensions="3" size="0.28" units="MWBUILTINUNIT_liter" constant="true"/>
      <compartment id="mw7a85741f_cee4_4119_ac39_7a8e01878a25" name="Brain Blood" spatialDimensions="3" size="0.075" units="MWBUILTINUNIT_liter" constant="true"/>
      <compartment id="mw8f4422a6_6e4f_4cd5_8ed4_e5c30f1f72e2" name="Muscle" spatialDimensions="3" size="32.175" units="MWBUILTINUNIT_liter" constant="true"/>
      <compartment id="mw9b551ca0_4813_4363_b1cb_b31f88382078" name="Adipose Tissue" spatialDimensions="3" size="10.725" units="MWBUILTINUNIT_liter" constant="true"/>
      <compartment id="mw495fc9d9_1a71_4aa8_abc1_8e2047a73f66" name="Skin" spatialDimensions="3" size="8.325" units="MWBUILTINUNIT_liter" constant="true"/>
      <compartment id="mw587c9db2_74d5_4f3c_8257_28f18b29067b" name="Spleen" spatialDimensions="3" size="0.202" units="MWBUILTINUNIT_liter" constant="true"/>
      <compartment id="mwf1320149_e147_41ef_b29f_0a55a088dc01" name="Bone" spatialDimensions="3" size="9.33" units="MWBUILTINUNIT_liter" constant="true"/>
      <compartment id="mw83370f23_a770_4d46_a0ac_1ad6ae53ccbc" name="Kidney" spatialDimensions="3" size="0.33" units="MWBUILTINUNIT_liter" constant="true"/>
      <compartment id="mw8331b577_8fb3_47bf_927d_61be4415b1c6" name="Brain Tissue" spatialDimensions="3" size="1.211" units="MWBUILTINUNIT_liter" constant="true"/>
      <compartment id="mw79dffc94_419b_41f4_8c0c_05552b97c09b" name="CSF" spatialDimensions="3" size="0.16" units="MWBUILTINUNIT_liter" constant="true"/>
      <compartment id="mwfd86a885_cb33_4e0b_9c81_d3dfa664727d" name="Hippocampus" spatialDimensions="3" size="0.001" units="MWBUILTINUNIT_liter" constant="true"/>
      <compartment id="mw75ce7a5e_793d_45b5_905d_bcb0961c02d6" name="Frontal Cortex" spatialDimensions="3" size="0.053" units="MWBUILTINUNIT_liter" constant="true"/>
    </listOfCompartments>
    <listOfSpecies>
      <species id="mw319daad5_7127_4898_8a3c_953919b03245" name="Drug" compartment="mwad794dae_4486_400e_85ea_ae715101294f" initialAmount="0" substanceUnits="MWBUILTINPREFIX_milli_MWBUILTINUNIT_gram" hasOnlySubstanceUnits="true" boundaryCondition="false" constant="false"/>
      <species id="mw8d8725bd_2d2a_421f_bbac_d46732209219" name="Drug" compartment="mwbfe6ebb9_82b5_423c_b9de_d91429d2d19a" initialAmount="0" substanceUnits="MWBUILTINPREFIX_milli_MWBUILTINUNIT_gram" hasOnlySubstanceUnits="true" boundaryCondition="false" constant="false"/>
      <species id="mw443c0f86_71ac_4884_97e9_41ea8f9c24e6" name="Drug" compartment="mweffa8ea3_71fa_486c_8606_7c96235abcd4" initialAmount="0" substanceUnits="MWBUILTINPREFIX_milli_MWBUILTINUNIT_gram" hasOnlySubstanceUnits="true" boundaryCondition="false" constant="false"/>
      <species id="mw071b7588_ae6b_4e8b_a3c4_e10bca6bd497" name="Dose" compartment="mweffa8ea3_71fa_486c_8606_7c96235abcd4" initialAmount="0" substanceUnits="MWBUILTINPREFIX_milli_MWBUILTINUNIT_gram" hasOnlySubstanceUnits="true" boundaryCondition="false" constant="false"/>
      <species id="mw90ac8fe3_fed5_4366_885d_e20a91128585" name="Drug" compartment="mwf5ccaace_9f3f_48f4_9c43_cd1711192d5f" initialAmount="0" substanceUnits="MWBUILTINPREFIX_milli_MWBUILTINUNIT_gram" hasOnlySubstanceUnits="true" boundaryCondition="false" constant="false"/>
      <species id="mw5ab3087b_9285_4d90_8ed1_77aa167e3b00" name="Drug" compartment="mw0c8a8433_58bf_4fbd_a4b7_fbea051057f3" initialAmount="0" substanceUnits="MWBUILTINPREFIX_milli_MWBUILTINUNIT_gram" hasOnlySubstanceUnits="true" boundaryCondition="false" constant="false"/>
      <species id="mwfc8fe604_657d_4eed_9039_f1f7ab61e9a0" name="Drug" compartment="mwb7027116_b8a2_49e4_8d21_3981d43d64e4" initialAmount="0" substanceUnits="MWBUILTINPREFIX_milli_MWBUILTINUNIT_gram" hasOnlySubstanceUnits="true" boundaryCondition="false" constant="false"/>
      <species id="mw1312cad8_b1ca_41b4_86f3_6a48f296fe0c" name="Drug" compartment="mw7a85741f_cee4_4119_ac39_7a8e01878a25" initialAmount="0" substanceUnits="MWBUILTINPREFIX_milli_MWBUILTINUNIT_gram" hasOnlySubstanceUnits="true" boundaryCondition="false" constant="false"/>
      <species id="mw2fdb97cb_328c_4dba_a71a_a24818fdcd04" name="Drug" compartment="mw8f4422a6_6e4f_4cd5_8ed4_e5c30f1f72e2" initialAmount="0" substanceUnits="MWBUILTINPREFIX_milli_MWBUILTINUNIT_gram" hasOnlySubstanceUnits="true" boundaryCondition="false" constant="false"/>
      <species id="mwdd8dcda6_e812_45dc_9b8c_3b13cf497fa9" name="Drug" compartment="mw9b551ca0_4813_4363_b1cb_b31f88382078" initialAmount="0" substanceUnits="MWBUILTINPREFIX_milli_MWBUILTINUNIT_gram" hasOnlySubstanceUnits="true" boundaryCondition="false" constant="false"/>
      <species id="mwa9144584_ee0d_467d_84b4_86a42f851502" name="Drug" compartment="mw495fc9d9_1a71_4aa8_abc1_8e2047a73f66" initialAmount="0" substanceUnits="MWBUILTINPREFIX_milli_MWBUILTINUNIT_gram" hasOnlySubstanceUnits="true" boundaryCondition="false" constant="false"/>
      <species id="mwb701fc45_2e54_43df_b7d8_8ba61d7f0bed" name="Drug" compartment="mw587c9db2_74d5_4f3c_8257_28f18b29067b" initialAmount="0" substanceUnits="MWBUILTINPREFIX_milli_MWBUILTINUNIT_gram" hasOnlySubstanceUnits="true" boundaryCondition="false" constant="false"/>
      <species id="mwf606ba83_d50c_4fe9_b2a3_a0d8011a2e9e" name="Drug" compartment="mwf1320149_e147_41ef_b29f_0a55a088dc01" initialAmount="0" substanceUnits="MWBUILTINPREFIX_milli_MWBUILTINUNIT_gram" hasOnlySubstanceUnits="true" boundaryCondition="false" constant="false"/>
      <species id="mwe29158d3_c51c_4b1a_bb52_71e9c79f33ee" name="Drug" compartment="mw83370f23_a770_4d46_a0ac_1ad6ae53ccbc" initialAmount="0" substanceUnits="MWBUILTINPREFIX_milli_MWBUILTINUNIT_gram" hasOnlySubstanceUnits="true" boundaryCondition="false" constant="false"/>
      <species id="mw47f6d809_3c7a_4c52_8c1d_4a0f9fdcbc58" name="Drug" compartment="mw8331b577_8fb3_47bf_927d_61be4415b1c6" initialAmount="0" substanceUnits="MWBUILTINPREFIX_milli_MWBUILTINUNIT_gram" hasOnlySubstanceUnits="true" boundaryCondition="false" constant="false"/>
      <species id="mw46e2042b_effe_4ce4_9e27_6800c1dd22d5" name="Drug" compartment="mw79dffc94_419b_41f4_8c0c_05552b97c09b" initialAmount="0" substanceUnits="MWBUILTINPREFIX_milli_MWBUILTINUNIT_gram" hasOnlySubstanceUnits="true" boundaryCondition="false" constant="false"/>
      <species id="mwb225edd4_2392_4ca5_90d7_5083b7ce41bf" name="Drug" compartment="mwfd86a885_cb33_4e0b_9c81_d3dfa664727d" initialAmount="0" substanceUnits="MWBUILTINPREFIX_milli_MWBUILTINUNIT_gram" hasOnlySubstanceUnits="true" boundaryCondition="false" constant="false"/>
      <species id="mw02517366_b6fb_489c_a441_0ea6cbbc5e63" name="Drug" compartment="mw75ce7a5e_793d_45b5_905d_bcb0961c02d6" initialAmount="0" substanceUnits="MWBUILTINPREFIX_milli_MWBUILTINUNIT_gram" hasOnlySubstanceUnits="true" boundaryCondition="false" constant="false"/>
    </listOfSpecies>
    <listOfParameters>
      <parameter id="mwcd543af5_39b3_45a5_9246_1bfc59d05b1c" name="DrugBloodPlasmaRatio" value="0" units="dimensionless" constant="true"/>
      <parameter id="mw3f265651_fbfa_45c2_9307_0dccb8e46014" name="KTissuePartitionGut" value="0" units="dimensionless" constant="true"/>
      <parameter id="mw1d9df8a3_180f_41e0_b214_bddf2a7fdab5" name="organismBloodFlowGut" value="58.5" units="MWDERIVEDUNIT_liter__hour" constant="true"/>
      <parameter id="mwbe8a10aa_e3d2_4cd3_86c5_7d2e9f17f6f8" name="DrugTissueFactor" value="0" units="dimensionless" constant="true"/>
      <parameter id="mwefc978a2_dcd8_4c2d_a152_4e58150f9b0d" name="KTissuePartitionLiver" value="0" units="dimensionless" constant="true"/>
      <parameter id="mw8ce6ad8c_4afe_4b9e_99b5_643ea7e8e591" name="DrugFractionUnbound" value="0" units="dimensionless" constant="true"/>
      <parameter id="mw093d88b0_0acc_4d58_9bfb_3fd72f7a0a42" name="organismBloodFlowLiver" value="94.5" units="MWDERIVEDUNIT_liter__hour" constant="true"/>
      <parameter id="mw31f783d9_8d5b_4e5c_a874_dbd5060eedaf" name="organismBloodFlowHepaticArtery" value="94.5" units="MWDERIVEDUNIT_liter__hour" constant="true"/>
      <parameter id="mwcb6956ca_a6e5_4caf_81af_194cdbd76bdf" name="KTissuePartitionSpleen" value="0" units="dimensionless" constant="true"/>
      <parameter id="mwa9fd9b94_e1ab_4fde_815e_84a7cb7c17cb" name="organismBloodFlowSpleen" value="4.95" units="MWDERIVEDUNIT_liter__hour" constant="true"/>
      <parameter id="mw3fff2c74_ee81_413e_b7fc_6f9cc020a244" name="organismBloodFlowHeart" value="9.63" units="MWDERIVEDUNIT_liter__hour" constant="true"/>
      <parameter id="mw3fa0c486_2b4f_47dc_8b82_8646e32e8dad" name="organismBloodFlowBrain" value="45" units="MWDERIVEDUNIT_liter__hour" constant="true"/>
      <parameter id="mw87613211_29c3_420c_918a_e42ba97f1756" name="organismBloodFlowAdipose" value="16.65" units="MWDERIVEDUNIT_liter__hour" constant="true"/>
      <parameter id="mw72d1cc0c_358b_4f39_85a9_466eefa70e59" name="organismBloodFlowSkin" value="19.35" units="MWDERIVEDUNIT_liter__hour" constant="true"/>
      <parameter id="mwd46fcab9_6d91_41d1_a059_6741bd6e01b4" name="organismBloodFlowBone" value="16.2" units="MWDERIVEDUNIT_liter__hour" constant="true"/>
      <parameter id="mw9c001c3b_df15_45f6_a133_f1d332d1d94f" name="organismBloodFlowKidney" value="70.65" units="MWDERIVEDUNIT_liter__hour" constant="true"/>
      <parameter id="mw125f22d9_902f_4038_9696_f42d1c15586f" name="organismClearanceLiver" value="0" units="MWDERIVEDUNIT_liter__hour" constant="true"/>
      <parameter id="mw217a5420_86b4_4249_a04f_bc952707ce3b" name="organismBloodFlowLung" value="314" units="MWDERIVEDUNIT_liter__hour" constant="true"/>
      <parameter id="mwf7b03ac3_b4d6_40ca_9045_761a6f737650" name="KTissuePartitionAdipose" value="0" units="dimensionless" constant="true"/>
      <parameter id="mwda3f2ffa_e7fd_4fef_969f_66f5ea28d7da" name="KTissuePartitionBone" value="0" units="dimensionless" constant="true"/>
      <parameter id="mw02ec69fe_6d30_4d86_9593_b840be3e6be6" name="KTissuePartitionKidney" value="0" units="dimensionless" constant="true"/>
      <parameter id="mwbee9d2c4_a7e5_49cb_a7dc_ca6701a46bbc" name="KTissuePartitionSkin" value="0" units="dimensionless" constant="true"/>
      <parameter id="mw8a24b651_296d_408b_878a_0020b0177b29" name="KTissuePartitionMuscle" value="0" units="dimensionless" constant="true"/>
      <parameter id="mw68f03c6c_3226_49b2_98b9_d8e80ff7b351" name="organismBloodFlowMuscle" value="48.15" units="MWDERIVEDUNIT_liter__hour" constant="true"/>
      <parameter id="mwcea897b9_fa1a_457f_aff5_699ff8fce731" name="KTissuePartitionHeart" value="0" units="dimensionless" constant="true"/>
      <parameter id="mwd418e059_7902_47ef_a75f_2e69edfe6b51" name="KTissuePartitionLung" value="0" units="dimensionless" constant="true"/>
      <parameter id="mw21276fa9_1061_4197_b73a_fa7813afb6d9" name="DrugRenalEliminationFactor" value="0" units="dimensionless" constant="true"/>
      <parameter id="mwc8865381_386a_439a_9c79_2c05c80c5e06" name="glomerularFiltrationRate" value="7.5" units="MWDERIVEDUNIT_liter__hour" constant="true"/>
      <parameter id="mwbf1527ed_0c2c_423e_98ff_34f8c52b7fa5" name="DrugFractionUnboundBrainMass" value="0" units="dimensionless" constant="true"/>
      <parameter id="mw4185fc9e_78da_40aa_bf0c_00c7aa865554" name="ClearanceBTBB" value="0" units="MWDERIVEDUNIT_liter__hour" constant="true"/>
      <parameter id="mwa5802ba7_ce1a_4468_af03_ed1d2be9c7ec" name="ClearancePassiveBBBT" value="0" units="MWDERIVEDUNIT_liter__hour" constant="true"/>
      <parameter id="mw8d1c708b_a18d_4510_bcf6_dbfe7c182629" name="ClearancePassiveBBHC" value="0" units="MWDERIVEDUNIT_liter__hour" constant="true"/>
      <parameter id="mwc64c2aa8_07f8_4e31_b832_5a42e1cad31d" name="ClearancePassiveBBFC" value="0" units="MWDERIVEDUNIT_liter__hour" constant="true"/>
      <parameter id="mw651e26eb_15fd_45f2_86ca_f6bb7d3ac86f" name="BloodFlowSink" value="0.0022" units="MWDERIVEDUNIT_liter__hour" constant="true"/>
      <parameter id="mwae9cd05a_ba1b_4919_9579_fe01c676beb4" name="ClearancePassiveHCBT" value="0" units="MWDERIVEDUNIT_liter__hour" constant="true"/>
      <parameter id="mw683bca12_cdb9_41f1_9aeb_a054d53e9af0" name="ClearancePassiveFCBT" value="0" units="MWDERIVEDUNIT_liter__hour" constant="true"/>
      <parameter id="mw3b921358_d139_4ef9_965b_c20ab0a67b29" name="organismBloodFlowBulkHCCSF" value="6.84e-005" units="MWDERIVEDUNIT_liter__hour" constant="true"/>
      <parameter id="mw3a85f151_af3a_4a8c_829d_5d76cab240fa" name="organismBloodFlowBulkBTCSF" value="0.0171" units="MWDERIVEDUNIT_liter__hour" constant="true"/>
      <parameter id="mwfdd89522_b3d9_40bf_86f4_3480750410c3" name="organismBloodFlowBulkFCCSF" value="0.003396" units="MWDERIVEDUNIT_liter__hour" constant="true"/>
    </listOfParameters>
    <listOfReactions>
      <reaction id="mw0223f246_dff3_446c_9da5_175771bab1fd" name="Blood Flow Gut Liver" reversible="false" fast="false">
        <listOfReactants>
          <speciesReference species="mw319daad5_7127_4898_8a3c_953919b03245" stoichiometry="1"/>
        </listOfReactants>
        <listOfProducts>
          <speciesReference species="mw8d8725bd_2d2a_421f_bbac_d46732209219" stoichiometry="1"/>
        </listOfProducts>
        <kineticLaw>
          <math xmlns="http://www.w3.org/1998/Math/MathML">
            <apply>
              <times/>
              <apply>
                <divide/>
                <cn type="integer"> 1 </cn>
                <ci> mwad794dae_4486_400e_85ea_ae715101294f </ci>
              </apply>
              <apply>
                <divide/>
                <apply>
                  <times/>
                  <ci> mw1d9df8a3_180f_41e0_b214_bddf2a7fdab5 </ci>
                  <ci> mw319daad5_7127_4898_8a3c_953919b03245 </ci>
                  <ci> mwcd543af5_39b3_45a5_9246_1bfc59d05b1c </ci>
                </apply>
                <apply>
                  <times/>
                  <ci> mw8ce6ad8c_4afe_4b9e_99b5_643ea7e8e591 </ci>
                  <ci> mw3f265651_fbfa_45c2_9307_0dccb8e46014 </ci>
                  <ci> mwbe8a10aa_e3d2_4cd3_86c5_7d2e9f17f6f8 </ci>
                </apply>
              </apply>
            </apply>
          </math>
        </kineticLaw>
      </reaction>
      <reaction id="mwc582444f_c6de_4c8b_b863_08e7c0cbab7c" name="Blood Flow Spleen Liver" reversible="false" fast="false">
        <listOfReactants>
          <speciesReference species="mwb701fc45_2e54_43df_b7d8_8ba61d7f0bed" stoichiometry="1"/>
        </listOfReactants>
        <listOfProducts>
          <speciesReference species="mw8d8725bd_2d2a_421f_bbac_d46732209219" stoichiometry="1"/>
        </listOfProducts>
        <kineticLaw>
          <math xmlns="http://www.w3.org/1998/Math/MathML">
            <apply>
              <times/>
              <apply>
                <divide/>
                <cn type="integer"> 1 </cn>
                <ci> mw587c9db2_74d5_4f3c_8257_28f18b29067b </ci>
              </apply>
              <apply>
                <divide/>
                <apply>
                  <times/>
                  <ci> mwa9fd9b94_e1ab_4fde_815e_84a7cb7c17cb </ci>
                  <ci> mwb701fc45_2e54_43df_b7d8_8ba61d7f0bed </ci>
                  <ci> mwcd543af5_39b3_45a5_9246_1bfc59d05b1c </ci>
                </apply>
                <apply>
                  <times/>
                  <ci> mw8ce6ad8c_4afe_4b9e_99b5_643ea7e8e591 </ci>
                  <ci> mwcb6956ca_a6e5_4caf_81af_194cdbd76bdf </ci>
                  <ci> mwbe8a10aa_e3d2_4cd3_86c5_7d2e9f17f6f8 </ci>
                </apply>
              </apply>
            </apply>
          </math>
        </kineticLaw>
      </reaction>
      <reaction id="mw4710bfb8_30dd_4734_a269_392955d41265" name="Blood Flow Artery Liver" reversible="false" fast="false">
        <listOfReactants>
          <speciesReference species="mw90ac8fe3_fed5_4366_885d_e20a91128585" stoichiometry="1"/>
        </listOfReactants>
        <listOfProducts>
          <speciesReference species="mw8d8725bd_2d2a_421f_bbac_d46732209219" stoichiometry="1"/>
        </listOfProducts>
        <kineticLaw>
          <math xmlns="http://www.w3.org/1998/Math/MathML">
            <apply>
              <times/>
              <apply>
                <divide/>
                <cn type="integer"> 1 </cn>
                <ci> mwbfe6ebb9_82b5_423c_b9de_d91429d2d19a </ci>
              </apply>
              <ci> mw31f783d9_8d5b_4e5c_a874_dbd5060eedaf </ci>
              <ci> mw90ac8fe3_fed5_4366_885d_e20a91128585 </ci>
            </apply>
          </math>
        </kineticLaw>
      </reaction>
      <reaction id="mwcda3fe2c_6677_4017_b035_3277f6bf257c" name="Blood Flow Vene Lung" reversible="false" fast="false">
        <listOfReactants>
          <speciesReference species="mw443c0f86_71ac_4884_97e9_41ea8f9c24e6" stoichiometry="1"/>
        </listOfReactants>
        <listOfProducts>
          <speciesReference species="mw5ab3087b_9285_4d90_8ed1_77aa167e3b00" stoichiometry="1"/>
        </listOfProducts>
        <kineticLaw>
          <math xmlns="http://www.w3.org/1998/Math/MathML">
            <apply>
              <times/>
              <apply>
                <divide/>
                <cn type="integer"> 1 </cn>
                <ci> mw0c8a8433_58bf_4fbd_a4b7_fbea051057f3 </ci>
              </apply>
              <ci> mw217a5420_86b4_4249_a04f_bc952707ce3b </ci>
              <ci> mw443c0f86_71ac_4884_97e9_41ea8f9c24e6 </ci>
            </apply>
          </math>
        </kineticLaw>
      </reaction>
      <reaction id="mw9a43aa7e_9f39_412c_9da6_e94059784c83" name="Blood Flow Lung Artery" reversible="false" fast="false">
        <listOfReactants>
          <speciesReference species="mw5ab3087b_9285_4d90_8ed1_77aa167e3b00" stoichiometry="1"/>
        </listOfReactants>
        <listOfProducts>
          <speciesReference species="mw90ac8fe3_fed5_4366_885d_e20a91128585" stoichiometry="1"/>
        </listOfProducts>
        <kineticLaw>
          <math xmlns="http://www.w3.org/1998/Math/MathML">
            <apply>
              <times/>
              <apply>
                <divide/>
                <cn type="integer"> 1 </cn>
                <ci> mw0c8a8433_58bf_4fbd_a4b7_fbea051057f3 </ci>
              </apply>
              <apply>
                <divide/>
                <apply>
                  <times/>
                  <ci> mw217a5420_86b4_4249_a04f_bc952707ce3b </ci>
                  <ci> mw5ab3087b_9285_4d90_8ed1_77aa167e3b00 </ci>
                </apply>
                <ci> mwd418e059_7902_47ef_a75f_2e69edfe6b51 </ci>
              </apply>
              <ci> mw8ce6ad8c_4afe_4b9e_99b5_643ea7e8e591 </ci>
            </apply>
          </math>
        </kineticLaw>
      </reaction>
      <reaction id="mw0ddd206e_6517_4141_80dc_aaf95de473b4" name="Blood Flow Artery Heart" reversible="false" fast="false">
        <listOfReactants>
          <speciesReference species="mw90ac8fe3_fed5_4366_885d_e20a91128585" stoichiometry="1"/>
        </listOfReactants>
        <listOfProducts>
          <speciesReference species="mwfc8fe604_657d_4eed_9039_f1f7ab61e9a0" stoichiometry="1"/>
        </listOfProducts>
        <kineticLaw>
          <math xmlns="http://www.w3.org/1998/Math/MathML">
            <apply>
              <times/>
              <apply>
                <divide/>
                <cn type="integer"> 1 </cn>
                <ci> mwb7027116_b8a2_49e4_8d21_3981d43d64e4 </ci>
              </apply>
              <ci> mw3fff2c74_ee81_413e_b7fc_6f9cc020a244 </ci>
              <ci> mw90ac8fe3_fed5_4366_885d_e20a91128585 </ci>
            </apply>
          </math>
        </kineticLaw>
      </reaction>
      <reaction id="mwd2aafc83_88a6_485e_a3f4_e5ccc12f6276" name="Blood Flow Heart Vene" reversible="false" fast="false">
        <listOfReactants>
          <speciesReference species="mwfc8fe604_657d_4eed_9039_f1f7ab61e9a0" stoichiometry="1"/>
        </listOfReactants>
        <listOfProducts>
          <speciesReference species="mw443c0f86_71ac_4884_97e9_41ea8f9c24e6" stoichiometry="1"/>
        </listOfProducts>
        <kineticLaw>
          <math xmlns="http://www.w3.org/1998/Math/MathML">
            <apply>
              <times/>
              <apply>
                <divide/>
                <cn type="integer"> 1 </cn>
                <ci> mwb7027116_b8a2_49e4_8d21_3981d43d64e4 </ci>
              </apply>
              <apply>
                <divide/>
                <apply>
                  <times/>
                  <ci> mw3fff2c74_ee81_413e_b7fc_6f9cc020a244 </ci>
                  <ci> mwfc8fe604_657d_4eed_9039_f1f7ab61e9a0 </ci>
                </apply>
                <ci> mwcea897b9_fa1a_457f_aff5_699ff8fce731 </ci>
              </apply>
              <ci> mw8ce6ad8c_4afe_4b9e_99b5_643ea7e8e591 </ci>
            </apply>
          </math>
        </kineticLaw>
      </reaction>
      <reaction id="mwaacb1759_4cd0_4155_b9a7_1455f5325923" name="Blood Flow Brain Vene" reversible="false" fast="false">
        <listOfReactants>
          <speciesReference species="mw1312cad8_b1ca_41b4_86f3_6a48f296fe0c" stoichiometry="1"/>
        </listOfReactants>
        <listOfProducts>
          <speciesReference species="mw443c0f86_71ac_4884_97e9_41ea8f9c24e6" stoichiometry="1"/>
        </listOfProducts>
        <kineticLaw>
          <math xmlns="http://www.w3.org/1998/Math/MathML">
            <apply>
              <times/>
              <apply>
                <divide/>
                <cn type="integer"> 1 </cn>
                <ci> mw7a85741f_cee4_4119_ac39_7a8e01878a25 </ci>
              </apply>
              <apply>
                <divide/>
                <apply>
                  <times/>
                  <ci> mw3fa0c486_2b4f_47dc_8b82_8646e32e8dad </ci>
                  <ci> mw1312cad8_b1ca_41b4_86f3_6a48f296fe0c </ci>
                </apply>
                <ci> mw8ce6ad8c_4afe_4b9e_99b5_643ea7e8e591 </ci>
              </apply>
            </apply>
          </math>
        </kineticLaw>
      </reaction>
      <reaction id="mw74812ce2_36a5_44e0_9eb8_12558e5a3311" name="Blood Flow Artery Brain" reversible="false" fast="false">
        <listOfReactants>
          <speciesReference species="mw90ac8fe3_fed5_4366_885d_e20a91128585" stoichiometry="1"/>
        </listOfReactants>
        <listOfProducts>
          <speciesReference species="mw1312cad8_b1ca_41b4_86f3_6a48f296fe0c" stoichiometry="1"/>
        </listOfProducts>
        <kineticLaw>
          <math xmlns="http://www.w3.org/1998/Math/MathML">
            <apply>
              <times/>
              <apply>
                <divide/>
                <cn type="integer"> 1 </cn>
                <ci> mw7a85741f_cee4_4119_ac39_7a8e01878a25 </ci>
              </apply>
              <ci> mw3fa0c486_2b4f_47dc_8b82_8646e32e8dad </ci>
              <ci> mw90ac8fe3_fed5_4366_885d_e20a91128585 </ci>
            </apply>
          </math>
        </kineticLaw>
      </reaction>
      <reaction id="mwb19110c3_b1ff_4b31_9a8f_a870ac8dccac" name="Blood Flow Artery Muscle" reversible="false" fast="false">
        <listOfReactants>
          <speciesReference species="mw90ac8fe3_fed5_4366_885d_e20a91128585" stoichiometry="1"/>
        </listOfReactants>
        <listOfProducts>
          <speciesReference species="mw2fdb97cb_328c_4dba_a71a_a24818fdcd04" stoichiometry="1"/>
        </listOfProducts>
        <kineticLaw>
          <math xmlns="http://www.w3.org/1998/Math/MathML">
            <apply>
              <times/>
              <apply>
                <divide/>
                <cn type="integer"> 1 </cn>
                <ci> mw8f4422a6_6e4f_4cd5_8ed4_e5c30f1f72e2 </ci>
              </apply>
              <ci> mw68f03c6c_3226_49b2_98b9_d8e80ff7b351 </ci>
              <ci> mw90ac8fe3_fed5_4366_885d_e20a91128585 </ci>
            </apply>
          </math>
        </kineticLaw>
      </reaction>
      <reaction id="mw45f18b36_e1e2_4a87_9cfd_34ea26eb8301" name="Blood Flow Muscle Vene" reversible="false" fast="false">
        <listOfReactants>
          <speciesReference species="mw2fdb97cb_328c_4dba_a71a_a24818fdcd04" stoichiometry="1"/>
        </listOfReactants>
        <listOfProducts>
          <speciesReference species="mw443c0f86_71ac_4884_97e9_41ea8f9c24e6" stoichiometry="1"/>
        </listOfProducts>
        <kineticLaw>
          <math xmlns="http://www.w3.org/1998/Math/MathML">
            <apply>
              <times/>
              <apply>
                <divide/>
                <cn type="integer"> 1 </cn>
                <ci> mw8f4422a6_6e4f_4cd5_8ed4_e5c30f1f72e2 </ci>
              </apply>
              <apply>
                <divide/>
                <apply>
                  <times/>
                  <ci> mw68f03c6c_3226_49b2_98b9_d8e80ff7b351 </ci>
                  <ci> mw2fdb97cb_328c_4dba_a71a_a24818fdcd04 </ci>
                </apply>
                <ci> mw8a24b651_296d_408b_878a_0020b0177b29 </ci>
              </apply>
              <ci> mw8ce6ad8c_4afe_4b9e_99b5_643ea7e8e591 </ci>
            </apply>
          </math>
        </kineticLaw>
      </reaction>
      <reaction id="mwabd23db8_5b95_49e6_9d85_99ab91ea7423" name="Blood Flow Adipose Tissue Vene" reversible="false" fast="false">
        <listOfReactants>
          <speciesReference species="mwdd8dcda6_e812_45dc_9b8c_3b13cf497fa9" stoichiometry="1"/>
        </listOfReactants>
        <listOfProducts>
          <speciesReference species="mw443c0f86_71ac_4884_97e9_41ea8f9c24e6" stoichiometry="1"/>
        </listOfProducts>
        <kineticLaw>
          <math xmlns="http://www.w3.org/1998/Math/MathML">
            <apply>
              <times/>
              <apply>
                <divide/>
                <cn type="integer"> 1 </cn>
                <ci> mw9b551ca0_4813_4363_b1cb_b31f88382078 </ci>
              </apply>
              <apply>
                <divide/>
                <apply>
                  <times/>
                  <ci> mw87613211_29c3_420c_918a_e42ba97f1756 </ci>
                  <ci> mwdd8dcda6_e812_45dc_9b8c_3b13cf497fa9 </ci>
                </apply>
                <ci> mwf7b03ac3_b4d6_40ca_9045_761a6f737650 </ci>
              </apply>
              <ci> mw8ce6ad8c_4afe_4b9e_99b5_643ea7e8e591 </ci>
            </apply>
          </math>
        </kineticLaw>
      </reaction>
      <reaction id="mw929a3b4d_87a8_4618_bb07_f65444a6a746" name="Blood Flow Artery Adipose Tissue" reversible="false" fast="false">
        <listOfReactants>
          <speciesReference species="mw90ac8fe3_fed5_4366_885d_e20a91128585" stoichiometry="1"/>
        </listOfReactants>
        <listOfProducts>
          <speciesReference species="mwdd8dcda6_e812_45dc_9b8c_3b13cf497fa9" stoichiometry="1"/>
        </listOfProducts>
        <kineticLaw>
          <math xmlns="http://www.w3.org/1998/Math/MathML">
            <apply>
              <times/>
              <apply>
                <divide/>
                <cn type="integer"> 1 </cn>
                <ci> mw9b551ca0_4813_4363_b1cb_b31f88382078 </ci>
              </apply>
              <ci> mw87613211_29c3_420c_918a_e42ba97f1756 </ci>
              <ci> mw90ac8fe3_fed5_4366_885d_e20a91128585 </ci>
            </apply>
          </math>
        </kineticLaw>
      </reaction>
      <reaction id="mw54960991_8a54_4080_8a44_7edc3ce6ffe0" name="Blood Flow Skin Vene" reversible="false" fast="false">
        <listOfReactants>
          <speciesReference species="mwa9144584_ee0d_467d_84b4_86a42f851502" stoichiometry="1"/>
        </listOfReactants>
        <listOfProducts>
          <speciesReference species="mw443c0f86_71ac_4884_97e9_41ea8f9c24e6" stoichiometry="1"/>
        </listOfProducts>
        <kineticLaw>
          <math xmlns="http://www.w3.org/1998/Math/MathML">
            <apply>
              <times/>
              <apply>
                <divide/>
                <cn type="integer"> 1 </cn>
                <ci> mw495fc9d9_1a71_4aa8_abc1_8e2047a73f66 </ci>
              </apply>
              <apply>
                <divide/>
                <apply>
                  <times/>
                  <ci> mw72d1cc0c_358b_4f39_85a9_466eefa70e59 </ci>
                  <ci> mwa9144584_ee0d_467d_84b4_86a42f851502 </ci>
                </apply>
                <ci> mwbee9d2c4_a7e5_49cb_a7dc_ca6701a46bbc </ci>
              </apply>
              <ci> mw8ce6ad8c_4afe_4b9e_99b5_643ea7e8e591 </ci>
            </apply>
          </math>
        </kineticLaw>
      </reaction>
      <reaction id="mw3da4166d_c689_4586_95ce_6ee266e33b1c" name="Blood Flow Artery Skin" reversible="false" fast="false">
        <listOfReactants>
          <speciesReference species="mw90ac8fe3_fed5_4366_885d_e20a91128585" stoichiometry="1"/>
        </listOfReactants>
        <listOfProducts>
          <speciesReference species="mwa9144584_ee0d_467d_84b4_86a42f851502" stoichiometry="1"/>
        </listOfProducts>
        <kineticLaw>
          <math xmlns="http://www.w3.org/1998/Math/MathML">
            <apply>
              <times/>
              <apply>
                <divide/>
                <cn type="integer"> 1 </cn>
                <ci> mw495fc9d9_1a71_4aa8_abc1_8e2047a73f66 </ci>
              </apply>
              <ci> mw72d1cc0c_358b_4f39_85a9_466eefa70e59 </ci>
              <ci> mw90ac8fe3_fed5_4366_885d_e20a91128585 </ci>
            </apply>
          </math>
        </kineticLaw>
      </reaction>
      <reaction id="mwee68996c_0f3c_4537_b207_485637abfa3a" name="Blood Flow Artery Spleen" reversible="false" fast="false">
        <listOfReactants>
          <speciesReference species="mw90ac8fe3_fed5_4366_885d_e20a91128585" stoichiometry="1"/>
        </listOfReactants>
        <listOfProducts>
          <speciesReference species="mwb701fc45_2e54_43df_b7d8_8ba61d7f0bed" stoichiometry="1"/>
        </listOfProducts>
        <kineticLaw>
          <math xmlns="http://www.w3.org/1998/Math/MathML">
            <apply>
              <times/>
              <apply>
                <divide/>
                <cn type="integer"> 1 </cn>
                <ci> mw587c9db2_74d5_4f3c_8257_28f18b29067b </ci>
              </apply>
              <ci> mwa9fd9b94_e1ab_4fde_815e_84a7cb7c17cb </ci>
              <ci> mw90ac8fe3_fed5_4366_885d_e20a91128585 </ci>
            </apply>
          </math>
        </kineticLaw>
      </reaction>
      <reaction id="mw8493e4e3_d195_4152_b551_5fb3f2e2e520" name="Blood Flow Artery Bone" reversible="false" fast="false">
        <listOfReactants>
          <speciesReference species="mw90ac8fe3_fed5_4366_885d_e20a91128585" stoichiometry="1"/>
        </listOfReactants>
        <listOfProducts>
          <speciesReference species="mwf606ba83_d50c_4fe9_b2a3_a0d8011a2e9e" stoichiometry="1"/>
        </listOfProducts>
        <kineticLaw>
          <math xmlns="http://www.w3.org/1998/Math/MathML">
            <apply>
              <times/>
              <apply>
                <divide/>
                <cn type="integer"> 1 </cn>
                <ci> mwf1320149_e147_41ef_b29f_0a55a088dc01 </ci>
              </apply>
              <ci> mwd46fcab9_6d91_41d1_a059_6741bd6e01b4 </ci>
              <ci> mw90ac8fe3_fed5_4366_885d_e20a91128585 </ci>
            </apply>
          </math>
        </kineticLaw>
      </reaction>
      <reaction id="mw54a8ea9a_38d9_47b3_9a4d_a8bdc0370375" name="Blood Flow Artery Kidney" reversible="false" fast="false">
        <listOfReactants>
          <speciesReference species="mw90ac8fe3_fed5_4366_885d_e20a91128585" stoichiometry="1"/>
        </listOfReactants>
        <listOfProducts>
          <speciesReference species="mwe29158d3_c51c_4b1a_bb52_71e9c79f33ee" stoichiometry="1"/>
        </listOfProducts>
        <kineticLaw>
          <math xmlns="http://www.w3.org/1998/Math/MathML">
            <apply>
              <times/>
              <apply>
                <divide/>
                <cn type="integer"> 1 </cn>
                <ci> mw83370f23_a770_4d46_a0ac_1ad6ae53ccbc </ci>
              </apply>
              <ci> mw9c001c3b_df15_45f6_a133_f1d332d1d94f </ci>
              <ci> mw90ac8fe3_fed5_4366_885d_e20a91128585 </ci>
            </apply>
          </math>
        </kineticLaw>
      </reaction>
      <reaction id="mwd35182d4_528a_4f10_91b7_f4fcb6b912d3" name="Blood Flow Bone Vene" reversible="false" fast="false">
        <listOfReactants>
          <speciesReference species="mwf606ba83_d50c_4fe9_b2a3_a0d8011a2e9e" stoichiometry="1"/>
        </listOfReactants>
        <listOfProducts>
          <speciesReference species="mw443c0f86_71ac_4884_97e9_41ea8f9c24e6" stoichiometry="1"/>
        </listOfProducts>
        <kineticLaw>
          <math xmlns="http://www.w3.org/1998/Math/MathML">
            <apply>
              <times/>
              <apply>
                <divide/>
                <cn type="integer"> 1 </cn>
                <ci> mwf1320149_e147_41ef_b29f_0a55a088dc01 </ci>
              </apply>
              <apply>
                <divide/>
                <apply>
                  <times/>
                  <ci> mwd46fcab9_6d91_41d1_a059_6741bd6e01b4 </ci>
                  <ci> mwf606ba83_d50c_4fe9_b2a3_a0d8011a2e9e </ci>
                </apply>
                <ci> mwda3f2ffa_e7fd_4fef_969f_66f5ea28d7da </ci>
              </apply>
              <ci> mw8ce6ad8c_4afe_4b9e_99b5_643ea7e8e591 </ci>
            </apply>
          </math>
        </kineticLaw>
      </reaction>
      <reaction id="mw2feb8012_6643_4549_8e24_46a95420686e" name="Blood Flow Kidney Vene" reversible="false" fast="false">
        <listOfReactants>
          <speciesReference species="mwe29158d3_c51c_4b1a_bb52_71e9c79f33ee" stoichiometry="1"/>
        </listOfReactants>
        <listOfProducts>
          <speciesReference species="mw443c0f86_71ac_4884_97e9_41ea8f9c24e6" stoichiometry="1"/>
        </listOfProducts>
        <kineticLaw>
          <math xmlns="http://www.w3.org/1998/Math/MathML">
            <apply>
              <times/>
              <apply>
                <divide/>
                <cn type="integer"> 1 </cn>
                <ci> mw83370f23_a770_4d46_a0ac_1ad6ae53ccbc </ci>
              </apply>
              <apply>
                <divide/>
                <apply>
                  <times/>
                  <ci> mw9c001c3b_df15_45f6_a133_f1d332d1d94f </ci>
                  <ci> mwe29158d3_c51c_4b1a_bb52_71e9c79f33ee </ci>
                </apply>
                <ci> mw02ec69fe_6d30_4d86_9593_b840be3e6be6 </ci>
              </apply>
              <ci> mw8ce6ad8c_4afe_4b9e_99b5_643ea7e8e591 </ci>
            </apply>
          </math>
        </kineticLaw>
      </reaction>
      <reaction id="mw53149375_e1a9_48e4_b289_eb84ad7b1241" name="Blood Flow Liver Vene" reversible="false" fast="false">
        <listOfReactants>
          <speciesReference species="mw8d8725bd_2d2a_421f_bbac_d46732209219" stoichiometry="1"/>
        </listOfReactants>
        <listOfProducts>
          <speciesReference species="mw443c0f86_71ac_4884_97e9_41ea8f9c24e6" stoichiometry="1"/>
        </listOfProducts>
        <kineticLaw>
          <math xmlns="http://www.w3.org/1998/Math/MathML">
            <apply>
              <times/>
              <apply>
                <divide/>
                <cn type="integer"> 1 </cn>
                <ci> mwbfe6ebb9_82b5_423c_b9de_d91429d2d19a </ci>
              </apply>
              <apply>
                <divide/>
                <apply>
                  <times/>
                  <ci> mw093d88b0_0acc_4d58_9bfb_3fd72f7a0a42 </ci>
                  <ci> mw8d8725bd_2d2a_421f_bbac_d46732209219 </ci>
                </apply>
                <ci> mwefc978a2_dcd8_4c2d_a152_4e58150f9b0d </ci>
              </apply>
              <ci> mw8ce6ad8c_4afe_4b9e_99b5_643ea7e8e591 </ci>
            </apply>
          </math>
        </kineticLaw>
      </reaction>
      <reaction id="mwa56e5c91_3864_4b30_9380_5cf2915bbe2b" name="Liver Clearance" reversible="false" fast="false">
        <listOfReactants>
          <speciesReference species="mw8d8725bd_2d2a_421f_bbac_d46732209219" stoichiometry="1"/>
        </listOfReactants>
        <kineticLaw>
          <math xmlns="http://www.w3.org/1998/Math/MathML">
            <apply>
              <times/>
              <apply>
                <divide/>
                <cn type="integer"> 1 </cn>
                <ci> mwbfe6ebb9_82b5_423c_b9de_d91429d2d19a </ci>
              </apply>
              <apply>
                <divide/>
                <apply>
                  <times/>
                  <ci> mw8d8725bd_2d2a_421f_bbac_d46732209219 </ci>
                  <ci> mw125f22d9_902f_4038_9696_f42d1c15586f </ci>
                </apply>
                <ci> mwefc978a2_dcd8_4c2d_a152_4e58150f9b0d </ci>
              </apply>
            </apply>
          </math>
        </kineticLaw>
      </reaction>
      <reaction id="mwdc146e94_0ece_4e62_be9e_dbce073cad8a" name="Blood Flow Artery Gut" reversible="false" fast="false">
        <listOfReactants>
          <speciesReference species="mw90ac8fe3_fed5_4366_885d_e20a91128585" stoichiometry="1"/>
        </listOfReactants>
        <listOfProducts>
          <speciesReference species="mw319daad5_7127_4898_8a3c_953919b03245" stoichiometry="1"/>
        </listOfProducts>
        <kineticLaw>
          <math xmlns="http://www.w3.org/1998/Math/MathML">
            <apply>
              <times/>
              <apply>
                <divide/>
                <cn type="integer"> 1 </cn>
                <ci> mwf5ccaace_9f3f_48f4_9c43_cd1711192d5f </ci>
              </apply>
              <ci> mw1d9df8a3_180f_41e0_b214_bddf2a7fdab5 </ci>
              <ci> mw90ac8fe3_fed5_4366_885d_e20a91128585 </ci>
            </apply>
          </math>
        </kineticLaw>
      </reaction>
      <reaction id="mw2d845575_1cfd_42e9_89b2_fc92ac81ade9" name="IV Bolus" reversible="false" fast="false">
        <listOfReactants>
          <speciesReference species="mw071b7588_ae6b_4e8b_a3c4_e10bca6bd497" stoichiometry="1"/>
        </listOfReactants>
        <listOfProducts>
          <speciesReference species="mw443c0f86_71ac_4884_97e9_41ea8f9c24e6" stoichiometry="1"/>
        </listOfProducts>
        <kineticLaw>
          <math xmlns="http://www.w3.org/1998/Math/MathML">
            <apply>
              <times/>
              <ci> mw775ade9f_c831_4662_a410_7137ce46672e </ci>
              <ci> mw071b7588_ae6b_4e8b_a3c4_e10bca6bd497 </ci>
            </apply>
          </math>
          <listOfParameters>
            <parameter id="mw775ade9f_c831_4662_a410_7137ce46672e" name="kin" value="5" units="MWDERIVEDUNIT_1__hour" constant="true"/>
          </listOfParameters>
        </kineticLaw>
      </reaction>
      <reaction id="mw273cfdf6_8019_4337_aa6b_a9829f82c64e" name="Bulk Flow BT:CSF" reversible="false" fast="false">
        <listOfReactants>
          <speciesReference species="mw47f6d809_3c7a_4c52_8c1d_4a0f9fdcbc58" stoichiometry="1"/>
        </listOfReactants>
        <listOfProducts>
          <speciesReference species="mw46e2042b_effe_4ce4_9e27_6800c1dd22d5" stoichiometry="1"/>
        </listOfProducts>
        <kineticLaw>
          <math xmlns="http://www.w3.org/1998/Math/MathML">
            <apply>
              <times/>
              <apply>
                <divide/>
                <ci> mw3a85f151_af3a_4a8c_829d_5d76cab240fa </ci>
                <ci> mw79dffc94_419b_41f4_8c0c_05552b97c09b </ci>
              </apply>
              <ci> mw47f6d809_3c7a_4c52_8c1d_4a0f9fdcbc58 </ci>
              <ci> mwbf1527ed_0c2c_423e_98ff_34f8c52b7fa5 </ci>
            </apply>
          </math>
        </kineticLaw>
      </reaction>
      <reaction id="mwc964843e_327f_4b02_b96a_a972c57187e3" name="Blood Flow Sink" reversible="false" fast="false">
        <listOfReactants>
          <speciesReference species="mw46e2042b_effe_4ce4_9e27_6800c1dd22d5" stoichiometry="1"/>
        </listOfReactants>
        <listOfProducts>
          <speciesReference species="mw1312cad8_b1ca_41b4_86f3_6a48f296fe0c" stoichiometry="1"/>
        </listOfProducts>
        <kineticLaw>
          <math xmlns="http://www.w3.org/1998/Math/MathML">
            <apply>
              <divide/>
              <apply>
                <times/>
                <ci> mw651e26eb_15fd_45f2_86ca_f6bb7d3ac86f </ci>
                <ci> mw46e2042b_effe_4ce4_9e27_6800c1dd22d5 </ci>
                <ci> mw8ce6ad8c_4afe_4b9e_99b5_643ea7e8e591 </ci>
              </apply>
              <ci> mw7a85741f_cee4_4119_ac39_7a8e01878a25 </ci>
            </apply>
          </math>
        </kineticLaw>
      </reaction>
      <reaction id="mwfa3890d4_8514_4fb2_bc99_a87d60698e2a" name="Clearance Passive BT:BB" reversible="true" fast="false">
        <listOfReactants>
          <speciesReference species="mw47f6d809_3c7a_4c52_8c1d_4a0f9fdcbc58" stoichiometry="1"/>
        </listOfReactants>
        <listOfProducts>
          <speciesReference species="mw1312cad8_b1ca_41b4_86f3_6a48f296fe0c" stoichiometry="1"/>
        </listOfProducts>
        <kineticLaw>
          <math xmlns="http://www.w3.org/1998/Math/MathML">
            <apply>
              <minus/>
              <apply>
                <divide/>
                <apply>
                  <times/>
                  <ci> mwa5802ba7_ce1a_4468_af03_ed1d2be9c7ec </ci>
                  <ci> mw47f6d809_3c7a_4c52_8c1d_4a0f9fdcbc58 </ci>
                  <ci> mwbf1527ed_0c2c_423e_98ff_34f8c52b7fa5 </ci>
                </apply>
                <ci> mw7a85741f_cee4_4119_ac39_7a8e01878a25 </ci>
              </apply>
              <apply>
                <divide/>
                <apply>
                  <times/>
                  <ci> mwa5802ba7_ce1a_4468_af03_ed1d2be9c7ec </ci>
                  <ci> mw1312cad8_b1ca_41b4_86f3_6a48f296fe0c </ci>
                  <ci> mw8ce6ad8c_4afe_4b9e_99b5_643ea7e8e591 </ci>
                </apply>
                <ci> mw8331b577_8fb3_47bf_927d_61be4415b1c6 </ci>
              </apply>
            </apply>
          </math>
        </kineticLaw>
      </reaction>
      <reaction id="mwd81606a0_ae53_4edf_8773_7def5d2ceb4a" name="Clearance Passive HC:BB" reversible="true" fast="false">
        <listOfReactants>
          <speciesReference species="mwb225edd4_2392_4ca5_90d7_5083b7ce41bf" stoichiometry="1"/>
        </listOfReactants>
        <listOfProducts>
          <speciesReference species="mw1312cad8_b1ca_41b4_86f3_6a48f296fe0c" stoichiometry="1"/>
        </listOfProducts>
        <kineticLaw>
          <math xmlns="http://www.w3.org/1998/Math/MathML">
            <apply>
              <minus/>
              <apply>
                <divide/>
                <apply>
                  <times/>
                  <ci> mw8d1c708b_a18d_4510_bcf6_dbfe7c182629 </ci>
                  <ci> mwb225edd4_2392_4ca5_90d7_5083b7ce41bf </ci>
                  <ci> mwbf1527ed_0c2c_423e_98ff_34f8c52b7fa5 </ci>
                </apply>
                <ci> mw7a85741f_cee4_4119_ac39_7a8e01878a25 </ci>
              </apply>
              <apply>
                <divide/>
                <apply>
                  <times/>
                  <ci> mw8d1c708b_a18d_4510_bcf6_dbfe7c182629 </ci>
                  <ci> mw1312cad8_b1ca_41b4_86f3_6a48f296fe0c </ci>
                  <ci> mw8ce6ad8c_4afe_4b9e_99b5_643ea7e8e591 </ci>
                </apply>
                <ci> mwfd86a885_cb33_4e0b_9c81_d3dfa664727d </ci>
              </apply>
            </apply>
          </math>
        </kineticLaw>
      </reaction>
      <reaction id="mwc3bd4d3d_0da2_4e44_adc8_fb0775f278e0" name="Clearance Passive HC:BT" reversible="true" fast="false">
        <listOfReactants>
          <speciesReference species="mw47f6d809_3c7a_4c52_8c1d_4a0f9fdcbc58" stoichiometry="1"/>
        </listOfReactants>
        <listOfProducts>
          <speciesReference species="mwb225edd4_2392_4ca5_90d7_5083b7ce41bf" stoichiometry="1"/>
        </listOfProducts>
        <kineticLaw>
          <math xmlns="http://www.w3.org/1998/Math/MathML">
            <apply>
              <minus/>
              <apply>
                <divide/>
                <apply>
                  <times/>
                  <ci> mwae9cd05a_ba1b_4919_9579_fe01c676beb4 </ci>
                  <ci> mw47f6d809_3c7a_4c52_8c1d_4a0f9fdcbc58 </ci>
                  <ci> mwbf1527ed_0c2c_423e_98ff_34f8c52b7fa5 </ci>
                </apply>
                <ci> mwfd86a885_cb33_4e0b_9c81_d3dfa664727d </ci>
              </apply>
              <apply>
                <divide/>
                <apply>
                  <times/>
                  <ci> mwae9cd05a_ba1b_4919_9579_fe01c676beb4 </ci>
                  <ci> mwb225edd4_2392_4ca5_90d7_5083b7ce41bf </ci>
                </apply>
                <ci> mw8331b577_8fb3_47bf_927d_61be4415b1c6 </ci>
              </apply>
            </apply>
          </math>
        </kineticLaw>
      </reaction>
      <reaction id="mw633a5e1f_db3a_4723_bfed_65f27bcedaa6" name="Clearance Passive FC:BT" reversible="true" fast="false">
        <listOfReactants>
          <speciesReference species="mw02517366_b6fb_489c_a441_0ea6cbbc5e63" stoichiometry="1"/>
        </listOfReactants>
        <listOfProducts>
          <speciesReference species="mw47f6d809_3c7a_4c52_8c1d_4a0f9fdcbc58" stoichiometry="1"/>
        </listOfProducts>
        <kineticLaw>
          <math xmlns="http://www.w3.org/1998/Math/MathML">
            <apply>
              <minus/>
              <apply>
                <divide/>
                <apply>
                  <times/>
                  <ci> mw683bca12_cdb9_41f1_9aeb_a054d53e9af0 </ci>
                  <ci> mw02517366_b6fb_489c_a441_0ea6cbbc5e63 </ci>
                </apply>
                <ci> mw8331b577_8fb3_47bf_927d_61be4415b1c6 </ci>
              </apply>
              <apply>
                <divide/>
                <apply>
                  <times/>
                  <ci> mw683bca12_cdb9_41f1_9aeb_a054d53e9af0 </ci>
                  <ci> mw47f6d809_3c7a_4c52_8c1d_4a0f9fdcbc58 </ci>
                  <ci> mwbf1527ed_0c2c_423e_98ff_34f8c52b7fa5 </ci>
                </apply>
                <ci> mw75ce7a5e_793d_45b5_905d_bcb0961c02d6 </ci>
              </apply>
            </apply>
          </math>
        </kineticLaw>
      </reaction>
      <reaction id="mw47b3f1de_cf45_4f82_babd_430542048987" name="Clearance Passive FC:BB" reversible="true" fast="false">
        <notes>
          <body xmlns="http://www.w3.org/1999/xhtml">(ClearancePassiveBBFC*[Brain Blood].Drug*DrugFractionUnbound/[Frontal Cortex] - ClearancePassiveFCBB*[Frontal Cortex].Drug*DrugFractionUnboundFC/[Brain Blood])</body>
        </notes>
        <listOfProducts>
          <speciesReference species="mw02517366_b6fb_489c_a441_0ea6cbbc5e63" stoichiometry="1"/>
          <speciesReference species="mw1312cad8_b1ca_41b4_86f3_6a48f296fe0c" stoichiometry="1"/>
        </listOfProducts>
        <kineticLaw>
          <math xmlns="http://www.w3.org/1998/Math/MathML">
            <apply>
              <minus/>
              <apply>
                <divide/>
                <apply>
                  <times/>
                  <ci> mwc64c2aa8_07f8_4e31_b832_5a42e1cad31d </ci>
                  <ci> mw1312cad8_b1ca_41b4_86f3_6a48f296fe0c </ci>
                  <ci> mw8ce6ad8c_4afe_4b9e_99b5_643ea7e8e591 </ci>
                </apply>
                <ci> mw75ce7a5e_793d_45b5_905d_bcb0961c02d6 </ci>
              </apply>
              <apply>
                <divide/>
                <apply>
                  <times/>
                  <ci> mwc64c2aa8_07f8_4e31_b832_5a42e1cad31d </ci>
                  <ci> mw02517366_b6fb_489c_a441_0ea6cbbc5e63 </ci>
                  <ci> mwbf1527ed_0c2c_423e_98ff_34f8c52b7fa5 </ci>
                </apply>
                <ci> mw7a85741f_cee4_4119_ac39_7a8e01878a25 </ci>
              </apply>
            </apply>
          </math>
        </kineticLaw>
      </reaction>
      <reaction id="mw5cdbd144_30e6_4590_a51f_d0a006d74eb2" name="Bulk Flow H:CSF" reversible="false" fast="false">
        <listOfReactants>
          <speciesReference species="mwb225edd4_2392_4ca5_90d7_5083b7ce41bf" stoichiometry="1"/>
        </listOfReactants>
        <listOfProducts>
          <speciesReference species="mw46e2042b_effe_4ce4_9e27_6800c1dd22d5" stoichiometry="1"/>
        </listOfProducts>
        <kineticLaw>
          <math xmlns="http://www.w3.org/1998/Math/MathML">
            <apply>
              <times/>
              <apply>
                <divide/>
                <ci> mw3b921358_d139_4ef9_965b_c20ab0a67b29 </ci>
                <ci> mw79dffc94_419b_41f4_8c0c_05552b97c09b </ci>
              </apply>
              <ci> mwb225edd4_2392_4ca5_90d7_5083b7ce41bf </ci>
            </apply>
          </math>
        </kineticLaw>
      </reaction>
      <reaction id="mwd143a574_5176_447a_a722_8fb7a26cd2dd" name="Bulk Flow FC:CSF" reversible="false" fast="false">
        <listOfReactants>
          <speciesReference species="mw02517366_b6fb_489c_a441_0ea6cbbc5e63" stoichiometry="1"/>
        </listOfReactants>
        <listOfProducts>
          <speciesReference species="mw46e2042b_effe_4ce4_9e27_6800c1dd22d5" stoichiometry="1"/>
        </listOfProducts>
        <kineticLaw>
          <math xmlns="http://www.w3.org/1998/Math/MathML">
            <apply>
              <times/>
              <apply>
                <divide/>
                <ci> mwfdd89522_b3d9_40bf_86f4_3480750410c3 </ci>
                <ci> mw79dffc94_419b_41f4_8c0c_05552b97c09b </ci>
              </apply>
              <ci> mw02517366_b6fb_489c_a441_0ea6cbbc5e63 </ci>
            </apply>
          </math>
        </kineticLaw>
      </reaction>
    </listOfReactions>
  </model>
</sbml>
